# Supplementary material for: The STRAND Chart: A survival time control chart
Source: Stat Med. 2018 Dec 26;38(9):1651–61. doi: 10.1002/sim.8065 (PMC6767103; doi:10.1002/sim.8065)
Supplement: Supplementary file 2 — SIM8065‐Supp‐0002‐strand_0.1‐1.tar.gz [file SIM-38-1651-s002.gz]

Archive with 4 entries (3 files):
- strand/DESCRIPTION
- strand/NAMESPACE
- strand/R
- strand/R/strand.R
