# Supplementary material for: The STRAND Chart: A survival time control chart
Source: Stat Med. 2018 Dec 26;38(9):1651–61. doi: 10.1002/sim.8065 (PMC6767103; doi:10.1002/sim.8065)
Supplement: Supplementary file 2 — SIM8065‐Supp‐0002‐strand_0.1‐1.tar.gz [file SIM-38-1651-s002.gz › strand/DESCRIPTION]

Package: strand
Type: Package
Version: 0.1-1
Title: Draws Survival Time Risk-Adjusted N-Division Charts
Date: 15/11/2018
Author: Olivia Grigg [cre, aut]
Maintainer: Olivia Grigg <-mathsworkmusic@gmail.com>
Description: The STRAND Chart is an online monitoring tool for quality control 
             and surveillance of survival or duration data. Binary gates track the progress
             of a patient or component through time. Each strand provides an estimate of
             failure probability at the relevant gate for a standard patient or component.
             There are N gates {g1,g2,...,gN} and the chart plotted consists of N Bernoulli 
             RA EWMAs (Risk-adjusted Exponentially Weighted Moving Averages) with Beta credible 
             intervals.
Imports: stats, graphics, expint
LinkingTo: expint
Suggests: MASS
License: GPL (>= 2)
Encoding: UTF-8
LazyLoad: yes
LazyData: yes
NeedsCompilation: yes
Packaged: 2018-11-15 16:44:34 UTC; olivia
Repository: CRAN
Date/Publication: 2018-15-11 18:00:00 UTC
RoxygenNote: 6.0.1
