# Supplementary material for: The STRAND Chart: A survival time control chart
Source: Stat Med. 2018 Dec 26;38(9):1651–61. doi: 10.1002/sim.8065 (PMC6767103; doi:10.1002/sim.8065)
Supplement: Supplementary file 2 — SIM8065‐Supp‐0002‐strand_0.1‐1.tar.gz [file SIM-38-1651-s002.gz › strand/NAMESPACE]

# Generated by roxygen2: do not edit by hand

export(failure_ind)
export(logistic.pilot)
export(p_risk)
export(ra_surv_times)
export(strand.chart)
export(strand.data.frame)
