# Supplementary material for: The STRAND Chart: A survival time control chart
Source: Stat Med. 2018 Dec 26;38(9):1651–61. doi: 10.1002/sim.8065 (PMC6767103; doi:10.1002/sim.8065)
Supplement: Supplementary file 2 — SIM8065‐Supp‐0002‐strand_0.1‐1.tar.gz [file SIM-38-1651-s002.gz › strand/R/strand.R]

#' @export
p_risk <-function(r,s,u_s){ 
          exp(r+s*u_s)/(1+exp(r+s*u_s))  #Function to calculate risk
                                         #given score 'u_s' and current baseline 
                                         #log odds risk 'r' and coefficient 's'
}
 
#' @export
failure_ind = function(x,g){
   d <-matrix(0,length(x),length(g)) #failures within gates indicator
   for (i in 1:length(g)){
     d[x<=g[i],i] <-1 
   }
   d
 }

#' @export
ra_surv_times = function(x,g,u,b,ub){
 xb     <-x*exp(b*u)/exp(b*ub)     #risk-adjusted survival times 
 xb_mat <-matrix(rep(xb,length(g)),length(g),length(xb)) #as a matrix
 xb_mat
}

#' @export
logistic.pilot = function(x,g,u,ub,pilot){
  p0 <-0
  s  <-0
  u_s <-u - ub
  x   <-x[1:pilot]
  u_s <-u_s[1:pilot]
  for (i in 1:length(g)) {
    d <-failure_ind(x,g[i])
    logistic <-glm(d ~ u_s, family = binomial)
    s[i]  <-logistic$coef[2]
    p0[i] <-p_risk(logistic$coef[1],s[i],0)    
  }
  output <-rbind(p0,s)
}
 
#' @export
strand.data.frame = function(x,g,u,ub,pilot = 1,times = 1:length(x),p0 = NULL,s = NULL,k = NULL,ph = NULL,
                             lower = 0.025,upper = 0.975,tol_u = 0.99999,tol_d = 0.00001){

 if (is.null(p0)) p0 <- logistic.pilot(x,g,u,ub,pilot)[1,]
 if (is.null(s))  s  <- logistic.pilot(x,g,u,ub,pilot)[2,]
 if (is.null(k))  k  <- 0.993 - 0.192*p0
 if (is.null(ph)) ph <- p0

 u_s <-u -ub
 
 d <-matrix(0,length(x),length(g)) #failures within gates indicator
 for (i in 1:length(g)) {
   d[x<=g[i],i] <-1 
  }

 r0 <-log(p0/(1-p0)) #Logit transformation of failure vector

 mu  <-matrix(p_risk(r0,s,0),1,length(g)) #initialising ewma matrix at estimated rate for centred baseline level (0)

 lab_d  <-rep(0,length(g)) #initialising lower signal indicator
 lab_u  <-rep(0,length(g)) #initialising upper signal indicator 
 labd   <-0
 labu   <-0
 labdj  <-0
 labuj  <-0
 
 bk  <-1/(1-k)       #precision parameter (steady state precision of EWMA under assumptions)

 hup <-matrix(qbeta(upper,mu*bk,(1-mu)*bk),1,length(g))  #initialising 99% beta credible bounds
 hdn <-matrix(qbeta(lower,mu*bk,(1-mu)*bk),1,length(g))  #initialising 1% beta credible bounds

 lth <-length(x)     #full data length

 for(i in 1:lth)  { z   <-d[i,]   #current failure outcome
                    xi  <-x[i]    #survival time (used if fails before gate)
                    y   <-u_s[i]  #risk score for current outcome #lowest poss value must be zero
                    m        <-pmin(mu[i,],tol_u) #current value on mean scale
                    m        <-pmax(m,tol_d)
                    odds     <-m/(1-m)            #current value on odds scale
                    mu_new   <-k*m+(1-k)*(z-p_risk(log(odds),s,y)+m) #ewma with unconditional update
                    mu       <-rbind(mu,mu_new)          #chart vector value at time i
                    m        <-pmin(mu[i+1,],tol_u)      #next (forecasted) current value
                    m        <-pmax(m,tol_d)
                    hup      <-rbind(hup,qbeta(upper,m*bk,(1-m)*bk)) #upper credible bound vector
                    hdn      <-rbind(hdn,qbeta(lower,m*bk,(1-m)*bk)) #lower credible bound vector
                    for (j in 1:length(g)) {
                      if (i>pilot & (hdn[i+1,j]-ph[j])>0 & lab_u[j]==0) lab_u[j]<-times[i]+g[j] #labelling first u/l signal
                      if (i>pilot & (hup[i+1,j]-ph[j])<0 & lab_d[j]==0) lab_d[j]<-times[i]+g[j]                      
                    }
                    if (any(lab_u!=0)) {
                      labu  <-min(lab_u[lab_u>0])
                      labuj <-which(lab_u==min(lab_u[lab_u>0]))[1]
                    }
                    if (any(lab_d!=0)) {
                      labd  <-min(lab_d[lab_d>0])
                      labdj <-which(lab_d==min(lab_d[lab_d>0]))[1]
                    }
 }
 
 if (length(g)>1) {
   output <-rbind(mu[2:(lth+1),],hup[2:(lth+1),],hdn[2:(lth+1),],lab_u,lab_d,rep(labu,dim(mu)[2]),rep(labd,dim(mu)[2]),
                  rep(labuj,dim(mu)[2]),rep(labdj,dim(mu)[2]),ph)
 }
 if (length(g)==1) {
   output <-c(mu[2:(lth+1),],hup[2:(lth+1),],hdn[2:(lth+1),],lab_u,lab_d,labu,labd,labuj,labdj,ph)
                 
 }
 output
}
 
#' @export
 strand.chart = function(x,g,lth=length(x),pilot = 1,times,pilot_time = times[pilot],strand_output,
                         ph = strand_output[(3*lth+7),],
                         yaxis_stretch = 2.9, lab_stretch_u = 1, lab_stretch_d = 0.9, cex = 1, cex.axis = 1, cex.lab = 1,
                         cex.sig = 1, save = FALSE, width = 9, height = 12, family = "Palatino"){

 mu  <-strand_output[1:lth,]
 hup <-strand_output[(lth+1):(2*lth),]
 hdn <-strand_output[(2*lth+1):(3*lth),]
 lab_u <-strand_output[(3*lth+1),]
 lab_d <-strand_output[(3*lth+2),]
 labu  <-strand_output[(3*lth+3),1]
 labd  <-strand_output[(3*lth+4),1]
 labuj <-strand_output[(3*lth+5),1]
 labdj <-strand_output[(3*lth+6),1]

 
  if (save==FALSE | save==F) X11() #opening in R graphics window
  if (save==TRUE | save==T) postscript("strand_chart.ps",paper="special",width=width,height=height,horizontal=FALSE,onefile=FALSE,family=family)			                
                     #writing to postscript file
  par(mfrow=c(length(g),1))
  par(mar=c(2.5,4,0,4)+0.1)
  par(mgp=c(1.4,0.7,0))
  for(j in length(g):1){
    plot(times+g[j],mu[,j],pch="",type="l",xlab="time",ylab="p",ylim=c(max(0,-0.2*median(hup[,j])),
         min(1,yaxis_stretch*median(hup[,j]))),cex=cex,cex.lab=cex.lab,cex.axis=cex.axis,lwd=0.8)      
    polygon(c(times+g[j],rev(times)+g[j]),c(hdn[,j],rev(hup[,j])),density=100,col="darkgrey")
                                                 #shaded from upper to lower credible bounds
    abline(v=pilot_time,lty=2)                   #pilot data cut-off
    lines(times+g[j],mu[,j],lwd=0.8)
    if(lab_u[j]!=0) text(0.1*pilot_time,lab_stretch_u*yaxis_stretch*median(hup[,j]),
                         lab_u[j],col="indianred3",cex=cex.sig,pos=1)  
      #marking upper signals at each gate
    if(lab_d[j]!=0) text(0.1*pilot_time,lab_stretch_d*yaxis_stretch*median(hup[,j]),
                         lab_d[j],col="turquoise4",cex=cex.sig,pos=1)  
      #marking lower signals at each gate
    text(max(times),lab_stretch_u*yaxis_stretch*median(hup[,j]),paste("G:",j),cex=1.2,pos=1,col="darkgrey")
    points(times[which(hdn[,j]>ph[j])]+g[j],hup[,j][which(hdn[,j]>ph[j])],pch=16,col="indianred3",cex=0.45)
    points(times[which(hup[,j]<ph[j])]+g[j],hdn[,j][which(hup[,j]<ph[j])],pch=16,col="turquoise4",cex=0.3)
   }
    if (save==TRUE | save==T) dev.off()

}
